# Supplementary material for: Detecting Enteric Pathogens in Low-Risk Drinking Water in Dhaka, Bangladesh: An Assessment of the WHO Water Safety Categories
Source: Trop Med Infect Dis. 2023 Jun 14;8(6):321. doi: 10.3390/tropicalmed8060321 (PMC10302631; doi:10.3390/tropicalmed8060321)
Supplement: Supplementary file 1 [file tropicalmed-08-00321-s001.zip]

Archive with 1 entries (1 files):
- tropicalmed-2236717-supplementary.pdf
